# Supplementary material for: Do little interactions get lost in dark random forests?
Source: BMC Bioinformatics. 2016 Mar 31;17:145. doi: 10.1186/s12859-016-0995-8 (PMC4815164; doi:10.1186/s12859-016-0995-8)
Supplement: Additional file 1 — Software package. Version of the software package ranger, including the pairwise permutation importance measure. (GZ 39.9 kb) [file 12859_2016_995_MOESM1_ESM.gz]

Archive with 62 entries (59 files):
- ranger/DESCRIPTION
- ranger/NAMESPACE
- ranger/R
- ranger/R/RcppExports.R
- ranger/R/importance.R
- ranger/R/predict.R
- ranger/R/predictions.R
- ranger/R/print.R
- ranger/R/ranger.R
- ranger/R/timepoints.R
- ranger/R/tune.R
- ranger/man
- ranger/man/importance.ranger.Rd
- ranger/man/predict.ranger.Rd
- ranger/man/predict.ranger.forest.Rd
- ranger/man/predictions.ranger.Rd
- ranger/man/predictions.ranger.prediction.Rd
- ranger/man/print.ranger.Rd
- ranger/man/print.ranger.forest.Rd
- ranger/man/print.ranger.prediction.Rd
- ranger/man/ranger.Rd
- ranger/man/timepoints.ranger.Rd
- ranger/man/timepoints.ranger.prediction.Rd
- ranger/man/tune.mtry.Rd
- ranger/man/tune.nodesize.Rd
- ranger/src
- ranger/src/Data.cpp
- ranger/src/Data.h
- ranger/src/DataChar.cpp
- ranger/src/DataChar.h
- ranger/src/DataDouble.cpp
- ranger/src/DataDouble.h
- ranger/src/DataFloat.cpp
- ranger/src/DataFloat.h
- ranger/src/Forest.cpp
- ranger/src/Forest.h
- ranger/src/ForestClassification.cpp
- ranger/src/ForestClassification.h
- ranger/src/ForestProbability.cpp
- ranger/src/ForestProbability.h
- ranger/src/ForestRegression.cpp
- ranger/src/ForestRegression.h
- ranger/src/ForestSurvival.cpp
- ranger/src/ForestSurvival.h
- ranger/src/Makevars
- ranger/src/Makevars.win
- ranger/src/RcppExports.cpp
- ranger/src/Tree.cpp
- ranger/src/Tree.h
- ranger/src/TreeClassification.cpp
- ranger/src/TreeClassification.h
- ranger/src/TreeProbability.cpp
- ranger/src/TreeProbability.h
- ranger/src/TreeRegression.cpp
- ranger/src/TreeRegression.h
- ranger/src/TreeSurvival.cpp
- ranger/src/TreeSurvival.h
- ranger/src/globals.h
- ranger/src/rangerCpp.cpp
- ranger/src/utility.cpp
- ranger/src/utility.h
- ranger/src/version.h
