# Supplementary material for: Do little interactions get lost in dark random forests?
Source: BMC Bioinformatics. 2016 Mar 31;17:145. doi: 10.1186/s12859-016-0995-8 (PMC4815164; doi:10.1186/s12859-016-0995-8)
Supplement: Additional file 1 — Software package. Version of the software package ranger, including the pairwise permutation importance measure. (GZ 39.9 kb) [file 12859_2016_995_MOESM1_ESM.gz › ranger/DESCRIPTION]

Package: ranger
Type: Package
Title: A fast implementation of Random Forests
Version: 0.1.6.33
Date: 2015-02-16
Author: Marvin N. Wright
Maintainer: Marvin N. Wright <wright@imbs.uni-luebeck.de>
Description: Ranger is a fast implementation of Random Forests, particularly suited for high
          dimensional data. For now, ensembles of classification, regression and survival trees
          are supported. With Ranger data from Genome-wide association (GWA) studies can be
          analyzed efficiently. In addition to data frames, datasets of class 'gwaa.data' (R
          package GenABEL) can be directly analyzed.
License: GPL-3
Imports: Rcpp (>= 0.11.2)
LinkingTo: Rcpp
Depends: R (>= 3.1)
Suggests: survival
Packaged: 2015-02-16 11:39:53 UTC; wright
