# Supplementary material for: Do little interactions get lost in dark random forests?
Source: BMC Bioinformatics. 2016 Mar 31;17:145. doi: 10.1186/s12859-016-0995-8 (PMC4815164; doi:10.1186/s12859-016-0995-8)
Supplement: Additional file 1 — Software package. Version of the software package ranger, including the pairwise permutation importance measure. (GZ 39.9 kb) [file 12859_2016_995_MOESM1_ESM.gz › ranger/NAMESPACE]

# Generated by roxygen2 (4.1.0): do not edit by hand

S3method(predict,ranger)
S3method(predict,ranger.forest)
S3method(predictions,ranger)
S3method(predictions,ranger.prediction)
S3method(print,ranger)
S3method(print,ranger.forest)
S3method(print,ranger.prediction)
S3method(timepoints,ranger)
S3method(timepoints,ranger.prediction)
export(importance)
export(importance.ranger)
export(predictions)
export(ranger)
export(timepoints)
export(tune.mtry)
export(tune.nodesize)
useDynLib(ranger)
importFrom(Rcpp, evalCpp)
