# Supplementary material for: Do little interactions get lost in dark random forests?
Source: BMC Bioinformatics. 2016 Mar 31;17:145. doi: 10.1186/s12859-016-0995-8 (PMC4815164; doi:10.1186/s12859-016-0995-8)
Supplement: Additional file 1 — Software package. Version of the software package ranger, including the pairwise permutation importance measure. (GZ 39.9 kb) [file 12859_2016_995_MOESM1_ESM.gz › ranger/R/RcppExports.R]

# This file was generated by Rcpp::compileAttributes
# Generator token: 10BE3573-1514-4C36-9D1C-5A225CD40393

rangerCpp <- function(treetype, dependent_variable_name, memory_mode_r, input_data, variable_names, mtry, num_trees, verbose, seed, num_threads, write_forest, importance_mode_r, min_node_size, split_select_weights, use_split_select_weights, always_split_variable_names, use_always_split_variable_names, status_variable_name, prediction_mode, loaded_forest, sparse_data, sample_with_replacement, probability, pairwise_importance_variable_names, use_pairwise_importance_variable_names) {
    .Call('ranger_rangerCpp', PACKAGE = 'ranger', treetype, dependent_variable_name, memory_mode_r, input_data, variable_names, mtry, num_trees, verbose, seed, num_threads, write_forest, importance_mode_r, min_node_size, split_select_weights, use_split_select_weights, always_split_variable_names, use_always_split_variable_names, status_variable_name, prediction_mode, loaded_forest, sparse_data, sample_with_replacement, probability, pairwise_importance_variable_names, use_pairwise_importance_variable_names)
}
