# Supplementary material for: Do little interactions get lost in dark random forests?
Source: BMC Bioinformatics. 2016 Mar 31;17:145. doi: 10.1186/s12859-016-0995-8 (PMC4815164; doi:10.1186/s12859-016-0995-8)
Supplement: Additional file 1 — Software package. Version of the software package ranger, including the pairwise permutation importance measure. (GZ 39.9 kb) [file 12859_2016_995_MOESM1_ESM.gz › ranger/man/print.ranger.Rd]

% Generated by roxygen2 (4.1.0): do not edit by hand
% Please edit documentation in R/print.R
\name{print.ranger}
\alias{print.ranger}
\title{Print Ranger}
\usage{
\method{print}{ranger}(x, ...)
}
\arguments{
\item{x}{Object of class 'ranger'.}

\item{...}{Further arguments passed to or from other methods.}
}
\description{
Print contents of Ranger object.
}
\author{
Marvin N. Wright
}
\seealso{
\code{\link{ranger}}
}
