# Supplementary material for: Do little interactions get lost in dark random forests?
Source: BMC Bioinformatics. 2016 Mar 31;17:145. doi: 10.1186/s12859-016-0995-8 (PMC4815164; doi:10.1186/s12859-016-0995-8)
Supplement: Additional file 1 — Software package. Version of the software package ranger, including the pairwise permutation importance measure. (GZ 39.9 kb) [file 12859_2016_995_MOESM1_ESM.gz › ranger/man/ranger.Rd]

% Generated by roxygen2 (4.1.0): do not edit by hand
% Please edit documentation in R/ranger.R
\name{ranger}
\alias{ranger}
\title{Ranger}
\usage{
ranger(formula = NULL, data = NULL, num.trees = 500, mtry = NULL,
  importance = "none", write.forest = FALSE, probability = FALSE,
  min.node.size = NULL, replace = TRUE, split.select.weights = NULL,
  always.split.variables = NULL, scale.permutation.importance = FALSE,
  pairwise.importance.variables = NULL, num.threads = NULL,
  verbose = TRUE, seed = NULL, memory = "double",
  dependent.variable.name = NULL, status.variable.name = NULL)
}
\arguments{
\item{formula}{Object of class \code{formula} or \code{character} describing the model to fit.}

\item{data}{Training data of class \code{data.frame} or \code{gwaa.data} (GenABEL).}

\item{num.trees}{Number of trees.}

\item{mtry}{Number of variables to possibly split at in each node.}

\item{importance}{Variable importance mode, one of 'none', 'impurity', 'permutation', 'pairwise'. The 'impurity' measure is the Gini index for classification and the variance of the responses for regression.}

\item{write.forest}{Save \code{ranger.forest} object, needed for prediction.}

\item{probability}{Grow a probability forest. This is a classification forest which returns class probabilities instead of classifications.}

\item{min.node.size}{Minimal node size. Default 1 for classification, 5 for regression, 3 for survival, and 10 for probability.}

\item{replace}{Sample with replacement. Default TRUE.}

\item{split.select.weights}{Numeric vector with weights between 0 and 1, representing the probability to select variables for splitting.}

\item{always.split.variables}{Character vector with variable names to be always tried for splitting.}

\item{scale.permutation.importance}{Scale permutation importance by standard error as in (Breiman 2001). Only applicable if permutation variable importance mode selected.}

\item{pairwise.importance.variables}{Character vector with variable names to be selected for pairwise permutation variable importance.}

\item{num.threads}{Number of threads. Default is number of CPUs available.}

\item{verbose}{Verbose output on or off.}

\item{seed}{Random seed. Default is \code{NULL}, which generates the seed from \code{R}.}

\item{memory}{Memory mode, one of 'double', 'float', 'char'. Default 'double'.}

\item{dependent.variable.name}{Name of dependent variable, needed if no formula given. For survival forests this is the time variable.}

\item{status.variable.name}{Name of status variable, only applicable to survival data and needed if no formula given. Use 1 for event and 0 for censoring.}
}
\value{
Object of class \code{ranger} with elements
  \tabular{ll}{
      \code{forest} \tab Saved forest (If write.forest set to TRUE). Note that the variable IDs in the \code{split.varIDs} object do not necessarily represent the column number in R. \cr
      \code{predictions}    \tab Predicted classes/values, based on out of bag samples (classification and regression only). \cr
      \code{variable.importance}     \tab Variable importance for each independent variable. For pairwise importance for each pair of selected variables. \cr
      \code{prediction.error}   \tab Overall out of bag prediction error. For classification this is the fraction of missclassified samples, for regression the mean squared error and for survival one minus Harrell's c-index. \cr
      \code{r.squared}   \tab R squared. Also called explained variance or coefficient of determination (regression only). \cr
      \code{classification.table} \tab Contingency table for classes and predictions based on out of bag samples (classification only). \cr
      \code{unique.death.times} \tab Unique death times (survival only). \cr
      \code{chf} \tab Estimated cumulative hazard function for each sample (survival only). \cr
      \code{survival} \tab Estimated survival function for each sample (survival only). \cr
      \code{call}    \tab Function call. \cr
      \code{num.trees}   \tab Number of trees. \cr
      \code{num.independent.variables} \tab Number of independent variables. \cr
      \code{mtry}    \tab Value of mtry used. \cr
      \code{min.node.size}   \tab Value of minimal node size used. \cr
      \code{treetype}    \tab Type of forest/tree. classification, regression or survival. \cr
      \code{memory.mode}   \tab Memory mode used. \cr
      \code{importance.mode}     \tab Importance mode used. \cr
      \code{num.samples}     \tab Number of samples.
  }
}
\description{
Ranger is a fast implementation of Random Forest (Breiman 2001) or recursive partitioning, particularly suited for high dimensional data.
Classification, regression, and survival forests are supported.
Classification and regression forests are implemented as in the original Random Forest (Breiman 2001), survival forests as in Random Survival Forests (Ishwaran et al. 2008).
}
\details{
The tree type is determined by the type of the dependent variable.
For factors classification trees are grown, for numeric values regression trees and for survival objects survival trees.
The Gini index is used as splitting rule for classification, the estimated response variances for regression and the log-rank test for survival.

With the \code{probability} option and factor dependent variable a probability forest is grown.
Here, the estimated response variances are used for splitting, as in regression forests.
Predictions are class probabilities for each sample.
For details see Malley et al. (2012).

Note that for classification and regression nodes with size smaller than min.node.size can occur, like in original Random Forest.
For survival all nodes contain at least min.node.size samples.
Variables selected with \code{always.split.variables} are tried additionaly to the mtry variables randomly selected.
In \code{split.select.weights} variables weighted with 0 are never selected and variables with 1 are always selected.
Weights do not need to sum up to 1, they will be normalized later.
The usage of \code{split.select.weights} can increase the computation times for large forests.

For a large number of variables and data frame as input data the formula interface can be slow.
Alternatively dependent.variable.name (and status.variable.name for survival) can be used.
By setting \code{memory} to 'float' or 'char' the memory usage can be reduced with a possible loss of precision.
Use char only if all endpoints and covariates are integer values between -128 and 127 or factors with few levels.

For GWAS data consider combining \code{ranger} with the \code{\link{GenABEL}} package.
See the Examples section below for a demonstration using \code{Plink} data.
All SNPs in the \code{GenABEL} object will be used for splitting.
To use only the SNPs without sex or other covariates from the phenotype file, use \code{0} on the right hand side of the formula.
Note that missing values are treated as an extra category while splitting.

Notes:
\itemize{
 \item Multithreading is currently not supported for Microsoft Windows platforms.
}
}
\examples{
require(ranger)

## Classification forest with default settings
ranger(Species ~ ., data = iris)

## Prediction
train.idx <- sample(nrow(iris), 2/3 * nrow(iris))
iris.train <- iris[train.idx, ]
iris.test <- iris[-train.idx, ]
rg.iris <- ranger(Species ~ ., data = iris.train, write.forest = TRUE)
pred.iris <- predict(rg.iris, dat = iris.test)
table(iris.test$Species, pred.iris$predictions)

## Variable importance
rg.iris <- ranger(Species ~ ., data = iris, importance = "impurity")
rg.iris$variable.importance

## Survival forest
require(survival)
rg.veteran <- ranger(Surv(time, status) ~ ., data = veteran)
plot(rg.veteran$unique.death.times, rg.veteran$survival[1,])

## Alternative interface
ranger(dependent.variable.name = "Species", data = iris)

\dontrun{
## Use GenABEL interface to read Plink data into R and grow a classification forest
## The ped and map files are not included
library(GenABEL)
convert.snp.ped("data.ped", "data.map", "data.raw")
dat.gwaa <- load.gwaa.data("data.pheno", "data.raw")
phdata(dat.gwaa)$trait <- factor(phdata(dat.gwaa)$trait)
ranger(trait ~ ., data = dat.gwaa)
}
}
\author{
Marvin N. Wright
}
\references{
Breiman, L. (2001). Random forests. Mach Learn, 45(1), 5-32. \cr
  Ishwaran, H., Kogalur, U. B., Blackstone, E. H., & Lauer, M. S. (2008). Random survival forests. Ann Appl Stat, 841-860. \cr
  Malley, J. D., Kruppa, J., Dasgupta, A., Malley, K. G., & Ziegler, A. (2012). Probability machines: consistent probability estimation using nonparametric learning machines. Methods Inf Med, 51(1), 74.
}
\seealso{
\code{\link{predict.ranger}}
}
