# Supplementary material for: Do little interactions get lost in dark random forests?
Source: BMC Bioinformatics. 2016 Mar 31;17:145. doi: 10.1186/s12859-016-0995-8 (PMC4815164; doi:10.1186/s12859-016-0995-8)
Supplement: Additional file 1 — Software package. Version of the software package ranger, including the pairwise permutation importance measure. (GZ 39.9 kb) [file 12859_2016_995_MOESM1_ESM.gz › ranger/src/DataFloat.cpp]

/*-------------------------------------------------------------------------------
This file is part of Ranger.
    
Ranger is free software: you can redistribute it and/or modify
it under the terms of the GNU General Public License as published by
the Free Software Foundation, either version 3 of the License, or
(at your option) any later version.

Ranger is distributed in the hope that it will be useful,
but WITHOUT ANY WARRANTY; without even the implied warranty of
MERCHANTABILITY or FITNESS FOR A PARTICULAR PURPOSE. See the
GNU General Public License for more details.

You should have received a copy of the GNU General Public License
along with Ranger. If not, see <http://www.gnu.org/licenses/>.

Written by: 

Marvin N. Wright
Institut für Medizinische Biometrie und Statistik
Universität zu Lübeck
Ratzeburger Allee 160
23562 Lübeck 

http://www.imbs-luebeck.de
wright@imbs.uni-luebeck.de
#-------------------------------------------------------------------------------*/

#include <iostream>
#include <vector>

#include "DataFloat.h"

DataFloat::DataFloat() :
    data(0) {
}

DataFloat::DataFloat(double* data_double, std::vector<std::string> variable_names, size_t num_rows, size_t num_cols) {
  this->variable_names = variable_names;
  this->num_rows = num_rows;
  this->num_cols = num_cols;
  this->num_cols_no_sparse = num_cols;

  reserveMemory();
  for (size_t i = 0; i < num_cols; ++i) {
    for (size_t j = 0; j < num_rows; ++j) {
      data[i * num_rows + j] = (float) data_double[i * num_rows + j];
    }
  }
}

DataFloat::~DataFloat() {
  if (!externalData) {
    delete[] data;
  }
}
