# Supplementary material for: Do little interactions get lost in dark random forests?
Source: BMC Bioinformatics. 2016 Mar 31;17:145. doi: 10.1186/s12859-016-0995-8 (PMC4815164; doi:10.1186/s12859-016-0995-8)
Supplement: Additional file 1 — Software package. Version of the software package ranger, including the pairwise permutation importance measure. (GZ 39.9 kb) [file 12859_2016_995_MOESM1_ESM.gz › ranger/src/ForestProbability.h]

/*-------------------------------------------------------------------------------
 This file is part of Ranger.

 Ranger is free software: you can redistribute it and/or modify
 it under the terms of the GNU General Public License as published by
 the Free Software Foundation, either version 3 of the License, or
 (at your option) any later version.

 Ranger is distributed in the hope that it will be useful,
 but WITHOUT ANY WARRANTY; without even the implied warranty of
 MERCHANTABILITY or FITNESS FOR A PARTICULAR PURPOSE. See the
 GNU General Public License for more details.

 You should have received a copy of the GNU General Public License
 along with Ranger. If not, see <http://www.gnu.org/licenses/>.

 Written by:

 Marvin N. Wright
 Institut für Medizinische Biometrie und Statistik
 Universität zu Lübeck
 Ratzeburger Allee 160
 23562 Lübeck

 http://www.imbs-luebeck.de
 wright@imbs.uni-luebeck.de
 #-------------------------------------------------------------------------------*/

#ifndef FORESTPROBABILITY_H_
#define FORESTPROBABILITY_H_

#include <map>
#include <utility>
#include <vector>

#include "globals.h"
#include "Forest.h"
#include "TreeProbability.h"

class ForestProbability: public Forest {
public:
  ForestProbability();
  virtual ~ForestProbability();

  void loadForest(size_t dependent_varID, size_t num_trees,
      std::vector<std::vector<std::vector<size_t>> >& forest_child_nodeIDs,
      std::vector<std::vector<size_t>>& forest_split_varIDs, std::vector<std::vector<double>>& forest_split_values,
      std::vector<double>& class_values, std::vector<std::vector<std::vector<double>>>& forest_terminal_class_counts);

      std::vector<std::vector<std::vector<double>>> getTerminalClassCounts() {
        std::vector<std::vector<std::vector<double>>> result;
        result.reserve(num_trees);
        for (Tree* tree : trees) {
          TreeProbability* temp = (TreeProbability*) tree;
          result.push_back(temp->getTerminalClassCounts());
        }
        return result;
      }

      const std::vector<double>& getClassValues() const {
        return class_values;
      }

    protected:
      void initInternal(std::string status_variable_name);
      void growInternal();
      void predictInternal();
      void computePredictionErrorInternal();
      void writeOutputInternal();
      void writeConfusionFile();
      void writePredictionFile();
      void saveToFileInternal(std::ofstream& outfile);
      void loadFromFileInternal(std::ifstream& infile);

      // Classes of the dependent variable and classIDs for responses
      std::vector<double> class_values;
      std::vector<uint> response_classIDs;

      // Table with classifications and true classes
      std::map<std::pair<double, double>, size_t> classification_table;

    private:
      DISALLOW_COPY_AND_ASSIGN(ForestProbability);
    };

#endif /* FORESTPROBABILITY_H_ */
