# Supplementary material for: Do little interactions get lost in dark random forests?
Source: BMC Bioinformatics. 2016 Mar 31;17:145. doi: 10.1186/s12859-016-0995-8 (PMC4815164; doi:10.1186/s12859-016-0995-8)
Supplement: Additional file 1 — Software package. Version of the software package ranger, including the pairwise permutation importance measure. (GZ 39.9 kb) [file 12859_2016_995_MOESM1_ESM.gz › ranger/src/ForestRegression.h]

/*-------------------------------------------------------------------------------
This file is part of Ranger.
    
Ranger is free software: you can redistribute it and/or modify
it under the terms of the GNU General Public License as published by
the Free Software Foundation, either version 3 of the License, or
(at your option) any later version.

Ranger is distributed in the hope that it will be useful,
but WITHOUT ANY WARRANTY; without even the implied warranty of
MERCHANTABILITY or FITNESS FOR A PARTICULAR PURPOSE. See the
GNU General Public License for more details.

You should have received a copy of the GNU General Public License
along with Ranger. If not, see <http://www.gnu.org/licenses/>.

Written by: 

Marvin N. Wright
Institut für Medizinische Biometrie und Statistik
Universität zu Lübeck
Ratzeburger Allee 160
23562 Lübeck 

http://www.imbs-luebeck.de
wright@imbs.uni-luebeck.de
#-------------------------------------------------------------------------------*/

#ifndef FORESTREGRESSION_H_
#define FORESTREGRESSION_H_

#include <iostream>
#include <vector>

#include "globals.h"
#include "Forest.h"

class ForestRegression: public Forest {
public:
  ForestRegression();
  virtual ~ForestRegression();

  void loadForest(size_t dependent_varID, size_t num_trees,
      std::vector<std::vector<std::vector<size_t>> >& forest_child_nodeIDs,
      std::vector<std::vector<size_t>>& forest_split_varIDs, std::vector<std::vector<double>>& forest_split_values);

private:
  void initInternal(std::string status_variable_name);
  void growInternal();
  void predictInternal();
  void computePredictionErrorInternal();
  void writeOutputInternal();
  void writeConfusionFile();
  void writePredictionFile();
  void saveToFileInternal(std::ofstream& outfile);
  void loadFromFileInternal(std::ifstream& infile);

  DISALLOW_COPY_AND_ASSIGN(ForestRegression);
};

#endif /* FORESTREGRESSION_H_ */
