# Supplementary material for: Do little interactions get lost in dark random forests?
Source: BMC Bioinformatics. 2016 Mar 31;17:145. doi: 10.1186/s12859-016-0995-8 (PMC4815164; doi:10.1186/s12859-016-0995-8)
Supplement: Additional file 1 — Software package. Version of the software package ranger, including the pairwise permutation importance measure. (GZ 39.9 kb) [file 12859_2016_995_MOESM1_ESM.gz › ranger/src/RcppExports.cpp]

#include "globals.h"
// This file was generated by Rcpp::compileAttributes
// Generator token: 10BE3573-1514-4C36-9D1C-5A225CD40393

#include <Rcpp.h>

using namespace Rcpp;

// rangerCpp
Rcpp::List rangerCpp(uint treetype, std::string dependent_variable_name, uint memory_mode_r, Rcpp::NumericMatrix input_data, std::vector<std::string> variable_names, uint mtry, uint num_trees, bool verbose, uint seed, uint num_threads, bool write_forest, uint importance_mode_r, uint min_node_size, std::vector<double>& split_select_weights, bool use_split_select_weights, std::vector<std::string>& always_split_variable_names, bool use_always_split_variable_names, std::string status_variable_name, bool prediction_mode, Rcpp::List loaded_forest, Rcpp::RawMatrix sparse_data, bool sample_with_replacement, bool probability, std::vector<std::string>& pairwise_importance_variable_names, bool use_pairwise_importance_variable_names);
RcppExport SEXP ranger_rangerCpp(SEXP treetypeSEXP, SEXP dependent_variable_nameSEXP, SEXP memory_mode_rSEXP, SEXP input_dataSEXP, SEXP variable_namesSEXP, SEXP mtrySEXP, SEXP num_treesSEXP, SEXP verboseSEXP, SEXP seedSEXP, SEXP num_threadsSEXP, SEXP write_forestSEXP, SEXP importance_mode_rSEXP, SEXP min_node_sizeSEXP, SEXP split_select_weightsSEXP, SEXP use_split_select_weightsSEXP, SEXP always_split_variable_namesSEXP, SEXP use_always_split_variable_namesSEXP, SEXP status_variable_nameSEXP, SEXP prediction_modeSEXP, SEXP loaded_forestSEXP, SEXP sparse_dataSEXP, SEXP sample_with_replacementSEXP, SEXP probabilitySEXP, SEXP pairwise_importance_variable_namesSEXP, SEXP use_pairwise_importance_variable_namesSEXP) {
BEGIN_RCPP
    SEXP __sexp_result;
    {
        Rcpp::RNGScope __rngScope;
        Rcpp::traits::input_parameter< uint >::type treetype(treetypeSEXP );
        Rcpp::traits::input_parameter< std::string >::type dependent_variable_name(dependent_variable_nameSEXP );
        Rcpp::traits::input_parameter< uint >::type memory_mode_r(memory_mode_rSEXP );
        Rcpp::traits::input_parameter< Rcpp::NumericMatrix >::type input_data(input_dataSEXP );
        Rcpp::traits::input_parameter< std::vector<std::string> >::type variable_names(variable_namesSEXP );
        Rcpp::traits::input_parameter< uint >::type mtry(mtrySEXP );
        Rcpp::traits::input_parameter< uint >::type num_trees(num_treesSEXP );
        Rcpp::traits::input_parameter< bool >::type verbose(verboseSEXP );
        Rcpp::traits::input_parameter< uint >::type seed(seedSEXP );
        Rcpp::traits::input_parameter< uint >::type num_threads(num_threadsSEXP );
        Rcpp::traits::input_parameter< bool >::type write_forest(write_forestSEXP );
        Rcpp::traits::input_parameter< uint >::type importance_mode_r(importance_mode_rSEXP );
        Rcpp::traits::input_parameter< uint >::type min_node_size(min_node_sizeSEXP );
        Rcpp::traits::input_parameter< std::vector<double>& >::type split_select_weights(split_select_weightsSEXP );
        Rcpp::traits::input_parameter< bool >::type use_split_select_weights(use_split_select_weightsSEXP );
        Rcpp::traits::input_parameter< std::vector<std::string>& >::type always_split_variable_names(always_split_variable_namesSEXP );
        Rcpp::traits::input_parameter< bool >::type use_always_split_variable_names(use_always_split_variable_namesSEXP );
        Rcpp::traits::input_parameter< std::string >::type status_variable_name(status_variable_nameSEXP );
        Rcpp::traits::input_parameter< bool >::type prediction_mode(prediction_modeSEXP );
        Rcpp::traits::input_parameter< Rcpp::List >::type loaded_forest(loaded_forestSEXP );
        Rcpp::traits::input_parameter< Rcpp::RawMatrix >::type sparse_data(sparse_dataSEXP );
        Rcpp::traits::input_parameter< bool >::type sample_with_replacement(sample_with_replacementSEXP );
        Rcpp::traits::input_parameter< bool >::type probability(probabilitySEXP );
        Rcpp::traits::input_parameter< std::vector<std::string>& >::type pairwise_importance_variable_names(pairwise_importance_variable_namesSEXP );
        Rcpp::traits::input_parameter< bool >::type use_pairwise_importance_variable_names(use_pairwise_importance_variable_namesSEXP );
        Rcpp::List __result = rangerCpp(treetype, dependent_variable_name, memory_mode_r, input_data, variable_names, mtry, num_trees, verbose, seed, num_threads, write_forest, importance_mode_r, min_node_size, split_select_weights, use_split_select_weights, always_split_variable_names, use_always_split_variable_names, status_variable_name, prediction_mode, loaded_forest, sparse_data, sample_with_replacement, probability, pairwise_importance_variable_names, use_pairwise_importance_variable_names);
        PROTECT(__sexp_result = Rcpp::wrap(__result));
    }
    UNPROTECT(1);
    return __sexp_result;
END_RCPP
}
