# Supplementary material for: Do little interactions get lost in dark random forests?
Source: BMC Bioinformatics. 2016 Mar 31;17:145. doi: 10.1186/s12859-016-0995-8 (PMC4815164; doi:10.1186/s12859-016-0995-8)
Supplement: Additional file 1 — Software package. Version of the software package ranger, including the pairwise permutation importance measure. (GZ 39.9 kb) [file 12859_2016_995_MOESM1_ESM.gz › ranger/src/TreeClassification.h]

/*-------------------------------------------------------------------------------
 This file is part of Ranger.

 Ranger is free software: you can redistribute it and/or modify
 it under the terms of the GNU General Public License as published by
 the Free Software Foundation, either version 3 of the License, or
 (at your option) any later version.

 Ranger is distributed in the hope that it will be useful,
 but WITHOUT ANY WARRANTY; without even the implied warranty of
 MERCHANTABILITY or FITNESS FOR A PARTICULAR PURPOSE. See the
 GNU General Public License for more details.

 You should have received a copy of the GNU General Public License
 along with Ranger. If not, see <http://www.gnu.org/licenses/>.

 Written by:

 Marvin N. Wright
 Institut für Medizinische Biometrie und Statistik
 Universität zu Lübeck
 Ratzeburger Allee 160
 23562 Lübeck

 http://www.imbs-luebeck.de
 wright@imbs.uni-luebeck.de
 #-------------------------------------------------------------------------------*/

#ifndef TREECLASSIFICATION_H_
#define TREECLASSIFICATION_H_

#include "globals.h"
#include "Tree.h"

class TreeClassification: public Tree {
public:
  TreeClassification(std::vector<double>* class_values, std::vector<uint>* response_classIDs);

  // Create from loaded forest
  TreeClassification(std::vector<std::vector<size_t>>& child_nodeIDs, std::vector<size_t>& split_varIDs,
      std::vector<double>& split_values, std::vector<double>* class_values, std::vector<uint>* response_classIDs);

  virtual ~TreeClassification();

  void initInternal();

  double estimate(size_t nodeID);
  void computePermutationImportanceInternal(std::vector<std::vector<size_t>>* permutations);
  void appendToFileInternal(std::ofstream& file);

  double getPrediction(size_t sampleID) const {
    size_t terminal_nodeID = prediction_terminal_nodeIDs[sampleID];
    return (split_values[terminal_nodeID]);
  }

private:
  bool splitNodeInternal(size_t nodeID, std::vector<size_t>& possible_split_varIDs);
  void createEmptyNodeInternal();

  double computePredictionAccuracyInternal();

  // Called by splitNodeInternal(). Sets split_varIDs and split_values.
  bool findBestSplit(size_t nodeID, std::vector<size_t>& possible_split_varIDs);
  void findBestSplitValue(size_t nodeID, size_t varID, std::vector<double>& possible_split_values, size_t num_classes,
      size_t* class_counts, size_t num_samples_node, double& best_value, size_t& best_varID, double& best_decrease);

  void addGiniImportance(size_t nodeID, size_t varID, double decrease);

  void cleanUpInternal() {
    // Empty on purpose
  }

  // Classes of the dependent variable and classIDs for responses
  std::vector<double>* class_values;
  std::vector<uint>* response_classIDs;

  DISALLOW_COPY_AND_ASSIGN(TreeClassification);
};

#endif /* TREECLASSIFICATION_H_ */
