# Supplementary material for: Do little interactions get lost in dark random forests?
Source: BMC Bioinformatics. 2016 Mar 31;17:145. doi: 10.1186/s12859-016-0995-8 (PMC4815164; doi:10.1186/s12859-016-0995-8)
Supplement: Additional file 1 — Software package. Version of the software package ranger, including the pairwise permutation importance measure. (GZ 39.9 kb) [file 12859_2016_995_MOESM1_ESM.gz › ranger/src/TreeRegression.cpp]

/*-------------------------------------------------------------------------------
 This file is part of Ranger.

 Ranger is free software: you can redistribute it and/or modify
 it under the terms of the GNU General Public License as published by
 the Free Software Foundation, either version 3 of the License, or
 (at your option) any later version.

 Ranger is distributed in the hope that it will be useful,
 but WITHOUT ANY WARRANTY; without even the implied warranty of
 MERCHANTABILITY or FITNESS FOR A PARTICULAR PURPOSE. See the
 GNU General Public License for more details.

 You should have received a copy of the GNU General Public License
 along with Ranger. If not, see <http://www.gnu.org/licenses/>.

 Written by:

 Marvin N. Wright
 Institut für Medizinische Biometrie und Statistik
 Universität zu Lübeck
 Ratzeburger Allee 160
 23562 Lübeck

 http://www.imbs-luebeck.de
 wright@imbs.uni-luebeck.de
 #-------------------------------------------------------------------------------*/

#include <algorithm>
#include <iostream>
#include <iterator>
#include <vector>

#include <ctime>

#include "TreeRegression.h"
#include "Data.h"

TreeRegression::TreeRegression() {
}

TreeRegression::TreeRegression(std::vector<std::vector<size_t>>& child_nodeIDs, std::vector<size_t>& split_varIDs,
    std::vector<double>& split_values) :
    Tree(child_nodeIDs, split_varIDs, split_values) {
}

TreeRegression::~TreeRegression() {
}

void TreeRegression::initInternal() {
  // Empty on purpose
}

double TreeRegression::estimate(size_t nodeID) {

  // Mean of responses of samples in node
  double sum_responses_in_node = 0;
  size_t num_samples_in_node = sampleIDs[nodeID].size();
  for (size_t i = 0; i < sampleIDs[nodeID].size(); ++i) {
    sum_responses_in_node += data->get(sampleIDs[nodeID][i], dependent_varID);
  }
  return (sum_responses_in_node / (double) num_samples_in_node);
}

void TreeRegression::appendToFileInternal(std::ofstream& file) {
  // Empty on purpose
}

bool TreeRegression::splitNodeInternal(size_t nodeID, std::vector<size_t>& possible_split_varIDs) {

  // Check node size, stop if maximum reached
  if (sampleIDs[nodeID].size() <= min_node_size) {
    split_values[nodeID] = estimate(nodeID);
    return true;
  }

  // Find best split, stop if no decrease of impurity
  bool stop = findBestSplit(nodeID, possible_split_varIDs);
  if (stop) {
    split_values[nodeID] = estimate(nodeID);
    return true;
  }

  return false;
}

void TreeRegression::createEmptyNodeInternal() {
  // Empty on purpose
}

double TreeRegression::computePredictionAccuracyInternal() {

  size_t num_predictions = prediction_terminal_nodeIDs.size();
  double sum_of_squares = 0;
  for (size_t i = 0; i < num_predictions; ++i) {
    size_t terminal_nodeID = prediction_terminal_nodeIDs[i];
    double predicted_value = split_values[terminal_nodeID];
    double real_value = data->get(oob_sampleIDs[i], dependent_varID);
    if (predicted_value != real_value) {
      sum_of_squares += (predicted_value - real_value) * (predicted_value - real_value);
    }
  }
  return (1.0 - sum_of_squares / (double) num_predictions);
}

bool TreeRegression::findBestSplit(size_t nodeID, std::vector<size_t>& possible_split_varIDs) {

  size_t num_samples_node = sampleIDs[nodeID].size();
  double best_decrease = -1;
  size_t best_varID = 0;
  double best_value = 0;

  // Compute sum of responses in node
  double sum_node = 0;
  for (auto& sampleID : sampleIDs[nodeID]) {
    sum_node += data->get(sampleID, dependent_varID);
  }

  // For all possible split variables
  for (auto& varID : possible_split_varIDs) {

    // Create possible split values
    std::vector<double> possible_split_values;
    data->getAllValues(possible_split_values, sampleIDs[nodeID], varID);

    // Try next variable if all equal for this
    if (possible_split_values.size() == 0) {
      continue;
    }

    findBestSplitValue(nodeID, varID, possible_split_values, sum_node, num_samples_node, best_value, best_varID,
        best_decrease);
  }

  // Stop if no good split found
  if (best_decrease < 0) {
    return true;
  }

  // Save best values
  split_varIDs[nodeID] = best_varID;
  split_values[nodeID] = best_value;

  // Compute decrease of impurity for this node and add to variable importance if needed
  if (importance_mode == IMP_GINI) {
    addImpurityImportance(nodeID, best_varID, best_decrease);
  }
  return false;
}

void TreeRegression::findBestSplitValue(size_t nodeID, size_t varID, std::vector<double>& possible_split_values,
    double sum_node, size_t num_samples_node, double& best_value, size_t& best_varID, double& best_decrease) {

  size_t num_splits = possible_split_values.size();

  // Initialize with 0
  double* sums_right = new double[num_splits]();
  size_t* n_right = new size_t[num_splits]();

  // Sum in right child and possbile split
  for (auto& sampleID : sampleIDs[nodeID]) {
    double value = data->get(sampleID, varID);
    double response = data->get(sampleID, dependent_varID);

    // Count samples until split_value reached
    for (size_t i = 0; i < num_splits; ++i) {
      if (value > possible_split_values[i]) {
        ++n_right[i];
        sums_right[i] += response;
      } else {
        break;
      }
    }
  }

  // Compute decrease of impurity for each possible split
  for (size_t i = 0; i < num_splits; ++i) {

    // Stop if one child empty
    size_t n_left = num_samples_node - n_right[i];
    if (n_left == 0 || n_right[i] == 0) {
      continue;
    }

    double sum_right = sums_right[i];
    double sum_left = sum_node - sum_right;
    double decrease = sum_left * sum_left / (double) n_left + sum_right * sum_right / (double) n_right[i];

    // If better than before, use this
    if (decrease > best_decrease) {
      best_value = possible_split_values[i];
      best_varID = varID;
      best_decrease = decrease;
    }
  }

  delete[] sums_right;
  delete[] n_right;
}

void TreeRegression::addImpurityImportance(size_t nodeID, size_t varID, double decrease) {

  double sum_node = 0;
  for (auto& sampleID : sampleIDs[nodeID]) {
    sum_node += data->get(sampleID, dependent_varID);
  }
  double best_decrease = decrease - sum_node * sum_node / (double) sampleIDs[nodeID].size();

// No variable importance for no split variables
  size_t tempvarID = varID;
  for (auto& skip : *no_split_variables) {
    if (varID >= skip) {
      --tempvarID;
    }
  }
  variable_importance[tempvarID] += best_decrease;
}
