# Supplementary material for: Do little interactions get lost in dark random forests?
Source: BMC Bioinformatics. 2016 Mar 31;17:145. doi: 10.1186/s12859-016-0995-8 (PMC4815164; doi:10.1186/s12859-016-0995-8)
Supplement: Additional file 1 — Software package. Version of the software package ranger, including the pairwise permutation importance measure. (GZ 39.9 kb) [file 12859_2016_995_MOESM1_ESM.gz › ranger/src/utility.h]

/*-------------------------------------------------------------------------------
This file is part of Ranger.
    
Ranger is free software: you can redistribute it and/or modify
it under the terms of the GNU General Public License as published by
the Free Software Foundation, either version 3 of the License, or
(at your option) any later version.

Ranger is distributed in the hope that it will be useful,
but WITHOUT ANY WARRANTY; without even the implied warranty of
MERCHANTABILITY or FITNESS FOR A PARTICULAR PURPOSE. See the
GNU General Public License for more details.

You should have received a copy of the GNU General Public License
along with Ranger. If not, see <http://www.gnu.org/licenses/>.

Written by: 

Marvin N. Wright
Institut für Medizinische Biometrie und Statistik
Universität zu Lübeck
Ratzeburger Allee 160
23562 Lübeck 

http://www.imbs-luebeck.de
wright@imbs.uni-luebeck.de
#-------------------------------------------------------------------------------*/

#ifndef UTILITY_H_
#define UTILITY_H_

#include <vector>
#include <iostream>
#include <fstream>
#include <algorithm>
#include <random>
#include <unordered_set>
#include <unordered_map>

#include "globals.h"
#include "Data.h"

/**
 * Split sequence start..end in num_parts parts with sizes as equal as possible.
 * @param result Result vector of size num_parts+1. Ranges for the parts are then result[0]..result[1]-1, result[1]..result[2]-1, ..
 * @param start minimum value
 * @param end maximum value
 * @param num_parts number of parts
 */
void equalSplit(std::vector<uint>& result, uint start, uint end, uint num_parts);

/**
 * Write a 1d vector to filestream. First the size is written as size_t, then all vector elements.
 * @param vector Vector with elements of type T to write to file.
 * @param file ofstream object to write to.
 */

/**
 * Write a 1d vector to filestream. First the size is written, then all vector elements.
 * @param vector Vector of type T to save
 * @param file ofstream object to write to.
 */
template<typename T>
void saveVector1D(std::vector<T>& vector, std::ofstream& file) {
  // Save length
  size_t length = vector.size();
  file.write((char*) &length, sizeof(length));

  // Save vector
  for (auto& v : vector) {
    file.write((char*) &v, sizeof(v));
  }
}

/**
 * Read a 1d vector written by saveVector1D() from filestream.
 * @param result Result vector with elements of type T.
 * @param file ifstream object to read from.
 */
template<typename T>
void readVector1D(std::vector<T>& result, std::ifstream& file) {
  // Read length
  size_t length;
  file.read((char*) &length, sizeof(length));

  // Read vector.
  for (size_t i = 0; i < length; ++i) {
    T temp;
    file.read((char*) &temp, sizeof(temp));
    result.push_back(temp);
  }
}

/**
 * Write a 2d vector to filestream. First the size of the first dim is written as size_t, then for all inner vectors the size and elements.
 * @param vector Vector of vectors of type T to write to file.
 * @param file ofstream object to write to.
 */
template<typename T>
void saveVector2D(std::vector<std::vector<T>>& vector, std::ofstream& file) {
  // Save length of first dim
  size_t length = vector.size();
  file.write((char*) &length, sizeof(length));

  // Save outer vector
  for (auto& inner_vector : vector) {
    // Save length of inner vector
    size_t length_inner = inner_vector.size();
    file.write((char*) &length_inner, sizeof(length_inner));

    // Save inner vector
    for (auto& element : inner_vector) {
      file.write((char*) &element, sizeof(element));
    }
  }
}

/**
 * Read a 2d vector written by saveVector2D() from filestream.
 * @param result Result vector of vectors with elements of type T.
 * @param file ifstream object to read from.
 */
template<typename T>
void readVector2D(std::vector<std::vector<T>>& result, std::ifstream& file) {
  // Read length of first dim
  size_t length;
  file.read((char*) &length, sizeof(length));

  // Read outer vector
  for (size_t i = 0; i < length; ++i) {
    // Read length of inner vector
    size_t length_inner;
    file.read((char*) &length_inner, sizeof(length_inner));

    // Read inner vector
    std::vector<T> temp_vector;
    for (size_t j = 0; j < length_inner; ++j) {
      T temp;
      file.read((char*) &temp, sizeof(temp));
      temp_vector.push_back(temp);
    }
    result.push_back(temp_vector);
  }
}

/**
 * Read a double vector from text file. Reads only the first line.
 * @param result Result vector of doubles with contents
 * @param filename filename of input file
 */
void loadDoubleVectorFromFile(std::vector<double>& result, std::string filename);

/**
 * Draw random numbers in a range without replacement and skip values.
 * @param result Vector to add results to. Will not be cleaned before filling.
 * @param random_number_generator Random number generator
 * @param range_length Length of range. Interval to draw from: 0..max-1
 * @param skip Values to skip
 * @param num_samples Number of samples to draw
 */
void drawWithoutReplacementSkip(std::vector<size_t>& result, std::mt19937_64& random_number_generator,
    size_t range_length, std::vector<size_t>& skip, size_t num_samples);

/**
 * Simple algorithm for sampling without replacement, faster for smaller num_samples
 * @param result Vector to add results to. Will not be cleaned before filling.
 * @param random_number_generator Random number generator
 * @param range_length Length of range. Interval to draw from: 0..max-1
 * @param skip Values to skip
 * @param num_samples Number of samples to draw
 */
void drawWithoutReplacementSimple(std::vector<size_t>& result, std::mt19937_64& random_number_generator, size_t max,
    std::vector<size_t>& skip, size_t num_samples);

/**
 * Knuth's algorithm for sampling without replacement, faster for larger num_samples
 * Idea from Knuth 1985, The Art of Computer Programming, Vol. 2, Sec. 3.4.2 Algorithm S
 * @param result Vector to add results to. Will not be cleaned before filling.
 * @param random_number_generator Random number generator
 * @param range_length Length of range. Interval to draw from: 0..max-1
 * @param skip Values to skip
 * @param num_samples Number of samples to draw
 */
void drawWithoutReplacementKnuth(std::vector<size_t>& result, std::mt19937_64& random_number_generator, size_t max,
    std::vector<size_t>& skip, size_t num_samples);

/**
 * Draw random numers without replacement and with weighted probabilites.
 * @param result Vector to add results to. Will not be cleaned before filling.
 * @param random_number_generator Random number generator
 * @param indices Vector with numbers to draw
 * @param num_samples Number of samples to draw
 * @param weights A weight for each element of indices
 */
void drawWithoutReplacementWeighted(std::vector<size_t>& result, std::mt19937_64& random_number_generator,
    std::vector<size_t>& indices, size_t num_samples, std::vector<double>& weights);

/**
 * Returns the most frequent class index of a vector with counts for the classes. Returns a random class if counts are equal.
 * @param class_count Vector with class counts
 * @param random_number_generator Random number generator
 * @return Most frequent class index. Out of range index if all 0.
 */
template<typename T>
size_t mostFrequentClass(std::vector<T>& class_count, std::mt19937_64 random_number_generator) {
  std::vector<size_t> major_classes;

  // Find maximum count
  T max_count = 0;
  for (size_t i = 0; i < class_count.size(); ++i) {
    T count = class_count[i];
    if (count > max_count) {
      max_count = count;
      major_classes.clear();
      major_classes.push_back(i);
    } else if (count == max_count) {
      major_classes.push_back(i);
    }
  }

  if (max_count == 0) {
    return class_count.size();
  } else if (major_classes.size() == 1) {
    return major_classes[0];
  } else {
    // Choose randomly
    std::uniform_int_distribution<size_t> unif_dist(0, major_classes.size() - 1);
    return major_classes[unif_dist(random_number_generator)];
  }
}

/**
 * Returns the most frequent value of a map with counts for the values. Returns a random class if counts are equal.
 * @param class_count Map with classes and counts
 * @param random_number_generator Random number generator
 * @return Most frequent value
 */
double mostFrequentValue(std::unordered_map<double, size_t>& class_count, std::mt19937_64 random_number_generator);

/**
 * Compute concordance index for given data and summed cumulative hazard function/estimate
 * @param data Pointer to Data object
 * @param sum_chf Summed chf over timepoints for each sample
 * @param dependent_varID ID of dependent variable
 * @param status_varID ID of status variable
 * @param sample_IDs IDs of samples, for example OOB samples
 * @return concordance index
 */
double computeConcordanceIndex(Data* data, std::vector<double>& sum_chf, size_t dependent_varID, size_t status_varID,
    std::vector<size_t>& sample_IDs);

/**
 * Convert a unsigned integer to string
 * @param number Number to convert
 * @return Converted number as string
 */
std::string uintToString(uint number);

/**
 * Beautify output of time.
 * @param seconds Time in seconds
 * @return Time in days, hours, minutes and seconds as string
 */
std::string beautifyTime(uint seconds);

/**
 * Round up to next multiple of a number.
 * @param value Value to be rounded up.
 * @param multiple Number to multiply.
 * @return Rounded number
 */
size_t roundToNextMultiple(size_t value, uint multiple);

/**
 * Split string in parts separated by character.
 * @param result Splitted string
 * @param input String to be splitted
 * @param split_char Char to separate parts
 */
void splitString(std::vector<std::string>& result, std::string input, char split_char);

/**
 * Create numbers from 0 to n_all-1, shuffle and split in two parts
 * @param first_part First part
 * @param second_part Second part
 * @param n_all Number elements
 * @param n_first Number of elements of first part
 * @param random_number_generator Random number generator
 */
void shuffleAndSplit(std::vector<size_t>& first_part, std::vector<size_t>& second_part, size_t n_all, size_t n_first,
    std::mt19937_64 random_number_generator);

#endif /* UTILITY_H_ */
