# Supplementary material for: Do little interactions get lost in dark random forests?
Source: BMC Bioinformatics. 2016 Mar 31;17:145. doi: 10.1186/s12859-016-0995-8 (PMC4815164; doi:10.1186/s12859-016-0995-8)
Supplement: Additional file 3 — Simulation code. Replication material for all simulation studies. (ZIP 44 kb) [file 12859_2016_995_MOESM3_ESM.zip]

Archive with 47 entries (40 files):
- replication/
- replication/01_main_simulation/
- replication/01_main_simulation/01_sim_main.R
- replication/01_main_simulation/02_plot_main.R
- replication/01_main_simulation/03_sim_fewer_marginal.R
- replication/01_main_simulation/04_plot_fewer_marginal.R
- replication/01_main_simulation/algorithms.R
- replication/01_main_simulation/helper_functions.R
- replication/01_main_simulation/problems.R
- replication/01_main_simulation/simulate_snps.R
- replication/02_more_SNPs/
- replication/02_more_SNPs/01_sim_largep.R
- replication/02_more_SNPs/02_plot_largep.R
- replication/02_more_SNPs/algorithms.R
- replication/02_more_SNPs/helper_functions.R
- replication/02_more_SNPs/problems.R
- replication/02_more_SNPs/simulate_snps.R
- replication/03_ld_simulation/
- replication/03_ld_simulation/01_prepare_1000g.R
- replication/03_ld_simulation/02_sim_ld.R
- replication/03_ld_simulation/03_plot_ld.R
- replication/03_ld_simulation/04_compute_ld.R
- replication/03_ld_simulation/algorithms.R
- replication/03_ld_simulation/helper_functions.R
- replication/03_ld_simulation/problems.R
- replication/03_ld_simulation/simulate_ld_snps.R
- replication/04_marginal_main/
- replication/04_marginal_main/01_sim_marginal.R
- replication/04_marginal_main/02_plot_marginal.R
- replication/04_marginal_main/03_sim_marginal_fewer_SNPs.R
- replication/04_marginal_main/04_plot_marginal_fewer_SNPs.R
- replication/04_marginal_main/algorithms.R
- replication/04_marginal_main/problems.R
- replication/04_marginal_main/simulate_snps.R
- replication/05_marginal_more_SNPs/
- replication/05_marginal_more_SNPs/01_sim_marginal_largep.R
- replication/05_marginal_more_SNPs/02_plot_marginal_largep.R
- replication/05_marginal_more_SNPs/algorithms.R
- replication/05_marginal_more_SNPs/problems.R
- replication/05_marginal_more_SNPs/simulate_snps.R
- replication/06_marginal_ld/
- replication/06_marginal_ld/01_sim_marginal_ld.R
- replication/06_marginal_ld/02_plot_marginal_ld.R
- replication/06_marginal_ld/algorithms.R
- replication/06_marginal_ld/helper_functions.R
- replication/06_marginal_ld/problems.R
- replication/06_marginal_ld/simulate_ld_snps.R
